# Supplementary material for: Sequencing and association analysis of the type 1 diabetes – linked region on chromosome 10p12-q11
Source: BMC Genet. 2007 May 17;8:24. doi: 10.1186/1471-2156-8-24 (PMC1885446; doi:10.1186/1471-2156-8-24)
Supplement: Additional File 1 — Supplementary Table 1 [file 1471-2156-8-24-S1.xls]

## Sheet: Suppl Table 1
Supplementary Table 1
Polymorphism	Novel SNPs	NCBI34	Location	MAF	Allelic r2
rs11592989		35419035	5UTR	0.27	tag
rs16935881		35419559	5UTR	0.13	tag
rs4934730		35419561	5UTR	0.36	0.96
ss48399174	novel	35430620	intronic	0.13	1
rs17499247		35430761	exon	0.35	0.96
rs12770114		35440085	intronic	0.02	-
ss48399165	novel	35440144	intronic	0.11	1
ss48399166	novel	35440282	intronic	0.23	0.94
rs1213386		35440915	intronic	0.48	tag
ss48399184	novel	35441229	intronic	0.02	-
ss48399185	novel	35441247	intronic	0.13	1
ss48399182	novel	35459200	intronic	0.35	1
ss48399177	novel	35459342	intronic	0.34	0.96
rs17499780		35459765	intronic	0.22	0.94
rs17499811		35460221	intronic	0.38	tag
rs12264697		35468174	intronic	0.33	0.94
rs12264698		35468178	intronic	0.34	tag
rs1531550		35468784	intronic	0.12	1
rs16935904		35473046	intronic	0.14	1
ss48399163	novel	35473867	intronic	0.02	-
rs11592356		35473981	intronic	0.22	1
ss48399179	novel	35474590	intronic	0.02	-
rs3004217		35480938	intronic	0.46	0.88
rs7077242		35485971	intronic	0.34	0.96
rs16935907		35486617	intronic	0.13	0.87
ss48399154	novel	35494531	intronic	0.22	0.92
ss48399155	novel	35504172	intronic	0.02	-
rs2295415		35505444	exon	0.13	0.9
ss48399157	novel	35506576	3UTR	0.05	tag
rs11010125		35506959	3UTR	0.21	0.88
ss48399176	novel	35507186	3UTR	0.25	0.83
rs1018497		35509085	3UTR	0.08	0.85
