# Supplementary material for: Sequencing and association analysis of the type 1 diabetes – linked region on chromosome 10p12-q11
Source: BMC Genet. 2007 May 17;8:24. doi: 10.1186/1471-2156-8-24 (PMC1885446; doi:10.1186/1471-2156-8-24)
Supplement: Additional File 2 — Supplementary Table 2 [file 1471-2156-8-24-S2.xls]

## Sheet: Suppl Table 2
Supplementary Table 2
Polymorphism	Novel SNPs	NCBI 34	Location	MAF	Allelic r2
rs1804429		44149847	SDF1b 3'UTR	0.04	tag
rs1065297		44149982	SDF1b 3'UTR	0.032	1
rs266093		44150214	SDF1b 3'UTR	0.38	tag
rs2839696	novel	44150634	SDF1b 3'UTR	0.032	1
rs1029153		44151152	SDF1b 3'UTR	0.3	tag
rs2522		44151310	SDF1b 3'UTR	0.38	1
rs169097		44152089	SDF1b 3'UTR	0.02	-
rs1801157 (SDF1-3′A 801G>A)		44152263	SDF1b 3'UTR	0.14	0.924
rs266090		44152870	SDF1b 3'UTR	0.02	-
rs2297629		44155141	SDF1b 3'UTR	0.02	-
rs2839695	novel	44157855	SDF1a 3'UTR	0.2	tag
rs2839694	novel	44157998	SDF1a 3'UTR	0.35	0.956
rs2839693	novel	44158573	INTRON	0.14	0.924
ss28475581	novel	44158754	INTRON	0.02	-
rs2839692	novel	44158873	INTRON	0.21	0.939
rs11594377		44159046	INTRON	0.23	0.946
ss4020988	novel	44159143	INTRON	0.032	0.997
rs4948879		44159211	INTRON	0.02	-
rs2839689	novel	44159465	INTRON	0.21	0.939
rs2839688	novel	44159888	INTRON	0.15	1
rs3780891		44162719	INTRON	0.12	tag
ss28475589	novel	44164382	INTRON	0.01	-
rs2839687	novel	44164844	SDF1 5' UTR	0.21	0.939
rs17156287	novel	44165000	SDF1 5' UTR	0.1	1
rs2839686	novel	44165461	SDF1 5' UTR	0.32	0.953
rs2839685	novel	44165644	SDF1 5'	0.14	0.924
rs2839684	novel	44166207	SDF1 5'	0.1	1
rs2839683	novel	44166209	SDF1 5'	0.21	0.939
rs2839682	novel	44166341	SDF1 5'	0.1	1
ss28475597	novel	44166479	SDF1 5'	0.21	0.939
rs2839681	novel	44167567	SDF1 5'	0.04	tag
rs2839680	novel	44167636	SDF1 5'	0.31	0.953
rs2839679	novel	44167642	SDF1 5'	0.21	0.939
