# Supplementary material for: Sequencing and association analysis of the type 1 diabetes – linked region on chromosome 10p12-q11
Source: BMC Genet. 2007 May 17;8:24. doi: 10.1186/1471-2156-8-24 (PMC1885446; doi:10.1186/1471-2156-8-24)
Supplement: Additional File 3 — Supplementary Table 3 [file 1471-2156-8-24-S3.xls]

## Sheet: Suppl Table 3
Supplementary Table 3
Polymorphism	DIL#	rs# / ss# / D10S#	position in NCBI34	Al1_Transmitted	Al1_Expected	PTDT	PHWE
STR	DIL3198	D10S211	21911893			0.978844	0.76265
STR	DIL10076	D10S1734	22178156			0.106782	0.5268
STR	DIL10092	D10S582	24486716			0.589406	0.52017
STR	DIL10077	D10S1747	24665627			0.20958	0.34094
STR	DIL10078	D10S1749	24679975			0.598286	0.21875
SNP	DIL315	rs1760768	25672444	128	116.5	0.131867	0.70291
SNP	DIL414	rs1329265	25676926	243	245.5	0.821476	0.77532
SNP	DIL314	rs824597	25693236	332	327	0.695774	0.43493
SNP	DIL412	rs824598	25693557	250	248	0.857463	0.92465
SNP	DIL748	rs1773691	25706562	378	371.5	0.633416	0.20155
SNP	DIL415	rs947489	25714353	239	243	0.716689	0.66951
SNP	DIL5079	rs3737275	26314416	644	618	0.139116	0.43335
SNP	DIL5025	rs1339816	26316431	504	541	0.0244701	0.66938
SNP	DIL5047	rs2096176	26437372	553	595.5	0.0137783	0.65524
SNP	DIL5088	rs3758449	26450318	584	603.5	0.261623	0.85783
SNP	DIL5080	rs3737316	26463719	325	315.5	0.449423	0.06126
SNP	DIL5111	rs994502	26504172	369	349	0.13002	0.39299
SNP	DIL5067	rs2298124	26517313	198	194	0.684641	0.59019
STR	DIL3200	D10S197	26530899			0.52312	0.75151
SNP	DIL5041	rs1805398	26538815	211	214.5	0.735391	0.6393
SNP	DIL5037	rs1556234	26563577	230	231	0.925865	0.55261
SNP	DIL5096	rs3781107	26594940	265	267.5	0.828856	0.89342
SNP	DIL492	rs702999	26765249	279	284.5	0.644695	0.26355
SNP	DIL496	rs787037	26797288	550	561	0.511316	0.62113
SNP	DIL497	rs787031	26801384	572	576	0.813664	0.81781
SNP	DIL495	rs1775229	26808445	566	548.5	0.290634	0.19824
SNP	DIL447	rs787053	26826145	184	187.5	0.717742	1
SNP	DIL494	rs787051	26827557	613	590	0.180534	0.58059
SNP	DIL493	rs1753347	26829299	611	589	0.199851	0.55574
SNP	DIL249	rs787018	26853415	399	401	0.887676	1
SNP	DIL251	rs787009	26870394	564	560	0.81107	0.17273
SNP	DIL490	rs1753331	26888625	61	58.5	0.643902	0.21194
SNP	DIL491	rs787025	26900438	144	172	0.0025334	0.67347
SNP	DIL501	rs2477271	26931021	88	92.5	0.508168	0.57336
SNP	DIL259	rs1148166	26934543	146	146	1	0.65713
SNP	DIL502	rs1748333	26937528	534	525.5	0.600013	0.59377
SNP	DIL252	rs1748347	26974487	176	177.5	0.873493	0.16532
SNP	DIL257	rs5026125	26984655	152	155	0.733271	0.22043
SNP	DIL255	rs1748356	26998351	605	614	0.607492	0.412
STR	DIL10093	D10S593	27129419			0.123536	0.02506
SNP	DIL5029	rs1409128	27154099	437	447.5	0.482709	0.87525
SNP	DIL366	rs787726	27202310	311	324.5	0.289216	0.40672
SNP	DIL5095	rs3781100	27373351	300	290.5	0.430549	0.31409
SNP	DIL5064	rs2297145	27385355	282	293	0.36345	0.42799
SNP	DIL5065	rs2297150	27386592	219	219	1	0.15309
SNP	DIL5076	rs3737056	27393320	136	132	0.622461	0.08661
SNP	DIL5110	rs9833	27404867	353	347.5	0.676493	0.56637
SNP	DIL5054	rs2274634	27438489	330	314.5	0.21644	0.46871
SNP	DIL485	rs1085782	27444523	342	346.5	0.73244	0.57531
SNP	DIL5055	rs2274636	27447018	132	135.5	0.670677	0.14583
SNP	DIL5106	rs788220	27451211	353	346.5	0.621427	0.51054
SNP	DIL5024	rs1338	27479699	552	536.5	0.343959	0.66595
SNP	DIL771	rs788201	27494239	401	404.5	0.8056	1
SNP	DIL430	rs1753387	27505438	410	409	0.944251	0.55811
SNP	DIL509	rs2770201	27532262	441	437	0.786696	0.76621
SNP	DIL436	rs2479911	27535262	74	67	0.226503	0.3392
SNP	DIL508	rs1144510	27539023	347	339.5	0.564854	0.6882
SNP	DIL260	rs1144511	27540238	530	520.5	0.55594	1
SNP	DIL437	rs604705	27543934	407	403	0.778106	0.86642
SNP	DIL432	rs693965	27554934	429	425.5	0.810364	1
SNP	DIL438	rs631892	27558460	99	90.5	0.206374	0.07293
SNP	DIL261	rs237597	27633886	334	325.5	0.505231	0.50289
STR	DIL10097	D10S611	27653533			0.302735	0.33608
SNP	DIL766	rs1117784	27680024	541	527.5	0.405826	1
SNP	DIL548	rs2243655	28348800	197	191.5	0.574066	0.1162
SNP	DIL316	rs1361922	28352821	590	585.5	0.792547	0.39367
SNP	DIL549	rs2255018	28353629	597	598	0.953883	0.58886
SNP	DIL4221	rs1781837	28363719	248	251	0.788859	0.79423
SNP	DIL363	rs1886403	28376813	522	523	0.950691	0.21305
SNP	DIL4220	rs2801848	28386762	252	246	0.588506	0.68437
SNP	DIL4222	rs2801849	28400836	490	500	0.527089	0.5186
SNP	DIL649	rs1748483	28456976	449	432.5	0.261848	0.81314
SNP	DIL362	rs2985521	28478569	305	313.5	0.497192	1
STR	DIL3202	D10S588	28492773			0.112339	0.01299
SNP	DIL4201	rs786691	28569419	470	469	0.947933	0.02208
SNP	DIL647	rs786391	28613696	261	271	0.3903	0.39787
SNP	DIL643	rs1249343	28631923	94	96	0.77283	0.28238
SNP	DIL645	rs1249575	28663446	376	367	0.506439	0.94406
STR	DIL3201	D10S600	28664155			0.897609	0.684
SNP	DIL4173	rs2532742	28871226	445	454.5	0.52857	0.01548
SNP	DIL860	rs332144	28871961	592	583	0.598099	0.36809
SNP	DIL861	rs332154	28884400	390	392	0.886403	1
SNP	DIL4174	rs332162	28892895	395	392.5	0.858364	1
SNP	DIL4178	rs332169	28901691	578	586.5	0.619638	0.46818
SNP	DIL5073	rs332172	28903329	396	393	0.830537	1
SNP	DIL4177	rs332174	28907777	578	587.5	0.579383	0.483
SNP	DIL5074	rs332176	28909085	428	428	1	0.30355
SNP	DIL4180	rs332177	28911156	389	389	1	0.93137
SNP	DIL863	rs332182	28914721	579	589.5	0.540807	0.50468
SNP	DIL265	rs332187	28917822	392	393	0.943129	0.86217
SNP	DIL700	rs332190	28923834	341	342	0.939044	0.33285
SNP	DIL699	rs602208	28957107	537	550	0.433082	0.75977
SNP	DIL5101	rs675558	28972312	574	557.5	0.323019	0.44495
SNP	DIL857	rs655766	28981016	489	502.5	0.394387	0.2257
SNP	DIL401	rs1265786	29058615	357	341.5	0.23555	0.16048
SNP	DIL711	rs787354	29172291	362	361	0.940666	0.92704
SNP	DIL477	rs810894	29173498	204	217	0.212016	0.27729
SNP	DIL712	rs1773881	29187278	550	543	0.670962	0.41981
SNP	DIL713	rs1773883	29188000	527	510	0.287065	0.273
SNP	DIL367	rs1621245	29358740	30	34	0.331975	0.42792
SNP	DIL662	rs521907	29386796	205	201	0.68989	0.02358
STR	DIL10063	D10S1214	29420584			0.333527	0.47817
SNP	DIL350	rs1889713	29429258	225	229	0.708542	0.01325
STR	DIL10088	D10S213	29477127			0.38516	0.35856
STR	DIL10095	D10S601	29553526			0.337851	0.61853
SNP	DIL5075	rs1410066	29581900	567	581	0.411418	0.81372
STR	DIL10090	D10S224	29622662			0.58611	0.33415
SNP	DIL5020	rs11600	29714946	259	284.5	0.0325142	0.72084
STR	DIL10087	D10S204	29732806			0.534902	0.18284
SNP	DIL5053	rs2274494	29764215	545	581.5	0.0323073	0.40723
SNP	DIL5089	rs3780852	29793460	586	568	0.285474	0.60381
SNP	DIL4190	rs1270874	29843870	475	454	0.163372	0.02563
SNP	DIL5036	rs1547170	29848073	451	439	0.417963	0.64764
SNP	DIL454	rs1752792	29908770	250	238	0.271315	0.09579
SNP	DIL537	rs1777319	29909364	226	238	0.271315	0.1109
SNP	DIL453	rs1247417	29910620	226	238.5	0.252345	0.09849
SNP	DIL306	rs1752795	29915527	228	239.5	0.293306	0.13046
SNP	DIL305	rs1247446	29923226	306	296	0.41108	0.472
SNP	DIL309	rs1247459	29938928	530	523	0.665106	0.8002
SNP	DIL303	rs1148214	29963771	542	547	0.762395	0.19621
SNP	DIL452	rs1148210	29969817	594	616.5	0.200005	0.86607
SNP	DIL539	rs1148209	29970347	516	529.5	0.406714	0.29044
SNP	DIL538	rs1148227	29972330	429	414	0.297146	0.19015
SNP	DIL528	rs1148206	29973172	591	612	0.229949	1
SNP	DIL301	rs1777335	29996690	623	600	0.184209	0.32179
SNP	DIL302	rs1247096	30042618	570	570	1	0.59476
SNP	DIL553	rs2776632	30216761	390	380.5	0.490981	0.72608
SNP	DIL317	rs1629657	30234974	394	392	0.886403	0.72258
SNP	DIL446	rs2795617	30253711	333	332	0.938134	1
SNP	DIL443	rs1751647	30257041	378	384	0.665006	0.66639
SNP	DIL782	rs1774243	30301307	231	231	1	0.87928
SNP	DIL5018	rs1063205	30308924	548	569	0.213122	0.65558
SNP	DIL5081	rs3739998	30320078	591	571.5	0.248679	0.55016
SNP	DIL341	rs588528	30472365	72	71	0.866712	1
SNP	DIL340	rs2795857	30476070	315	311	0.748384	0.02787
SNP	DIL338	rs2689220	30492596	115	112.5	0.738883	0.22319
SNP	DIL339	rs2462021	30494710	372	361.5	0.434803	0.21004
STR	DIL5685/3205	D10S1426	30499790			0.0187069	0.16222
STR	DIL5684/3203	D10S193	30577375			0.0216523	0.85059
SNP	DIL5100	rs639299	30612063	479	526	0.0037538	0.40006
SNP	DIL4457	rs1963187	30671616	143	122	0.0071715	0.42565
SNP	DIL391	rs2480285	30674697	377	417	0.0056026	0.25533
SNP	DIL5105	rs745453	30795947	484	488	0.797894	0.94473
STR	DIL10069	D10S1674	30822805			0.678673	0.48944
SNP	DIL5061	rs2292194	30847185	252	237	0.16822	1
SNP	DIL5083	rs9954	30905762	586	617.5	0.0730213	0.38924
SNP	DIL5033	rs1494133	30948651	394	375.5	0.176968	0.7185
SNP	DIL5045	rs2016967	31012566	281	276	0.670379	0.70283
SNP	DIL5044	rs2000099	31122102	574	576.5	0.882935	0.9573
SNP	DIL5084	rs3740236	31138220	232	238.5	0.55169	1
SNP	DIL5032	rs1494113	31321317	476	479.5	0.821169	0.15983
SNP	DIL241	rs2793120	31337024	281	271	0.3903	0.87531
SNP	DIL240	rs793089	31369282	220	228.5	0.426482	0.52201
SNP	DIL5107	rs867992	31393319	634	637.5	0.84458	0.0645
SNP	DIL245	rs793099	31406146	348	338.5	0.46525	0.83686
SNP	DIL516	rs1624116	31439159	297	307.5	0.397106	0.66695
SNP	DIL246	rs793107	31449926	220	215	0.629633	0.53507
SNP	DIL5039	rs1764436	31480493	557	556.5	0.976087	0.80795
SNP	DIL534	rs1314004	31548032	339	349	0.449043	0.46186
SNP	DIL5077	rs3737180	31611367	155	141	0.0954397	1
SNP	DIL164	rs2839657	31659774	413	388.5	0.0787705	0.62638
STR	DIL4008	D10S183	31667956			0.193217	0.88149
STR	DIL4021	D10S208	31684106			0.675665	0.85619
SNP	DIL530	rs161253	31708401	64	55.5	0.106621	0.39213
SNP	DIL531	rs161267	31724518	55	56.5	0.777778	0.6357
SNP	DIL410	rs223532	31744904	125	115	0.187249	0.35604
STR	DIL3208	D10S565	31751228			0.971443	0.19869
SNP	DIL743	rs7894637	31751822	121	136.5	0.0606271	0.8066
SNP	DIL194	ss4020958	31788578	16	19	0.33039	1
SNP	DIL226	NA	31789363	31	38.5	0.0873753	0.12133
SNP	DIL736	rs220062	31805737	105	115.5	0.167064	0.36054
SNP	DIL735	rs220061	31806656	126	115	0.146881	0.7678
SNP	DIL409	rs172683	31810015	105	115.5	0.167064	0.35856
SNP	DIL734	rs1735685	31810049	101	110.5	0.201222	0.53895
STR	DIL10083	D10S1781	31820356			0.571426	0.75129
SNP	DIL5103	rs727345	31903079	553	544.5	0.606447	1
SNP	DIL680	rs928139	31917821	111	112	0.893695	1
SNP	DIL399	rs703069	31938003	365	365	1	0.70653
SNP	DIL5058	rs2277253	32000358	520	550.5	0.0660059	0.90394
SNP	DIL4184	rs2778657	32078747	574	559.5	0.385981	0.2597
SNP	DIL4187	rs2799016	32084918	562	548	0.397681	0.13023
SNP	DIL4188	rs2799003	32093197	549	574.5	0.132437	0.77541
SNP	DIL5015	rs1023207	32098896	625	616	0.608075	0.86796
SNP	DIL4185	rs2778650	32110857	605	613	0.647702	1
SNP	DIL4186	rs2808103	32118127	397	417	0.166026	0.50806
SNP	DIL4189	rs2065443	32168242	610	606.5	0.840709	0.83052
SNP	DIL322	rs1251389	32292752	199	214	0.147029	0.16685
SNP	DIL558	rs1251350	32296940	504	492.5	0.463655	0.03118
SNP	DIL5027	rs13470	32302846	431	447	0.284511	0.54584
SNP	DIL321	rs1755066	32313166	631	619	0.495173	1
SNP	DIL5049	rs211362	32323803	249	246	0.786775	0.02756
SNP	DIL5098	rs398686	32325501	433	448	0.316233	0.53164
SNP	DIL5038	rs172431	32330043	433	448	0.316233	0.5531
SNP	DIL564	rs1251363	32332532	635	620	0.394246	0.95359
SNP	DIL5048	rs211286	32339172	429	444.5	0.298476	0.49578
STR	DIL10086	D10S199	32357187			0.169948	0.10486
SNP	DIL5085	rs3740237	32561598	248	260.5	0.273398	0.1061
SNP	DIL5023	rs1335066	32980270	570	586	0.349928	0.21075
SNP	DIL5026	rs1342547	33192098	243	238.5	0.68028	0.66601
SNP	DIL5021	rs1316757	33201203	228	231.5	0.744941	0.37656
SNP	DIL5050	rs2230396	33213272	234	237.5	0.748072	0.65871
SNP	DIL5091	rs2488328	33217257	235	237	0.854228	0.47753
SNP	DIL5057	rs2275746	33231134	250	229	0.0497007	0.29687
SNP	DIL4216	rs1187071	33245583	244	246.5	0.821832	0.77772
SNP	DIL4218	rs1187067	33334675	501	498	0.849217	0.2576
SNP	DIL634	rs722988	33430153	394	378	0.244493	0.10805
SNP	DIL5022	rs13324	33471656	560	534.5	0.118797	0.3007
SNP	DIL5017	rs1048804	33473187	435	462.5	0.070546	1
SNP	DIL5014	rs1010826	33477626	485	448.5	0.0147933	0.65158
SNP	DIL637	rs3851076	33518562	310	322	0.344285	0.75304
SNP	DIL636	rs927099	33529842	585	602.5	0.313327	0.74945
SNP	DIL639	rs1028548	33548843	439	456	0.260228	0.08276
SNP	DIL5090	rs3780867	33551815	609	600.5	0.623749	0.4018
SNP	DIL772	rs2776925	33572278	549	569	0.235726	0.90728
SNP	DIL777	rs2776932	33596412	340	328.5	0.369551	0.42601
SNP	DIL779	rs2776934	33603848	335	325	0.432768	0.47895
SNP	DIL5030	rs1411924	33623568	224	227	0.778254	0.66409
SNP	DIL441	rs2804498	33624713	318	321	0.812811	0.80901
SNP	DIL450	rs2768397	33642491	313	315.5	0.842226	0.42263
SNP	DIL775	rs2804889	33645870	242	242	1	0.28437
SNP	DIL478	rs2804865	33812124	64	62	0.719437	1
SNP	DIL719	rs2785250	33820277	60	61.5	0.786775	1
SNP	DIL408	rs2785252	33825222	277	283.5	0.585101	0.6309
SNP	DIL724	rs1993185	33845963	342	354.5	0.347785	0.76132
STR	DIL10098	D10S675	34292154			0.874666	0.76771
SNP	DIL4219	rs1765173	34423279	555	557.5	0.880971	0.09576
SNP	DIL282	rs649760	34440950	509	488.5	0.189619	0.94571
SNP	DIL289	rs920515	34443858	562	561.5	0.976194	0.14266
SNP	DIL280	rs2799455	34471333	440	429.5	0.473676	0.60166
SNP	DIL294	rs1660630	34477341	568	580	0.481019	0.09947
SNP	DIL291	rs1274464	34510038	518	547	0.0795068	0.5951
SNP	DIL287	rs671228	34513038	592	575	0.316051	0.14945
SNP	DIL293	rs593992	34540055	32	40	0.0736383	1
SNP	DIL284	rs1348106	34548886	566	590	0.162313	0.25694
SNP	DIL288	rs1095687	34551568	566	588.5	0.189632	0.27189
SNP	DIL4183	rs2786554	34560960	562	587.5	0.136798	0.26399
SNP	DIL295	rs581682	34584538	531	561.5	0.0687153	0.14602
SNP	DIL7897	rs1531550	35468784	327	316.5	0.403901	0.23048
SNP	DIL795	rs1148247	35500952	596	610.5	0.40658	1
SNP	DIL7795	rs2295415	35505444	306	314.5	0.497877	0.15459
SNP	DIL796	rs1148245	35515900	550	547	0.856052	0.76313
SNP	DIL630	rs1011253	35638773	304	311.5	0.547865	0.72775
SNP	DIL631	rs731544	35661409	598	611	0.457017	0.29201
SNP	DIL5016	rs1043583	35862671	537	529	0.62279	0.26784
SNP	DIL679	rs2013188	35872977	529	519	0.53475	0.34788
SNP	DIL807	rs593426	35909590	420	404.5	0.275756	0.56443
SNP	DIL806	rs677222	35921117	22	19	0.33039	0.10155
SNP	DIL803	rs798460	35943953	18	20.5	0.43488	1
SNP	DIL616	rs2845918	36149804	96	97.5	0.829896	0.56654
SNP	DIL566	rs2598573	36576514	268	256.5	0.309879	0.14564
SNP	DIL578	rs2796791	36632538	110	121	0.157299	0.12038
SNP	DIL574	rs2796771	36706576	295	301.5	0.596527	0.75868
SNP	DIL653	rs2151176	37014730	183	188	0.606056	0.18269
SNP	DIL652	rs2782614	37015215	310	331.5	0.094923	1
SNP	DIL354	rs1726687	37123424	202	204	0.843022	0.34268
SNP	DIL421	rs1200897	37494895	586	605	0.274647	0.57021
SNP	DIL419	rs1148264	37531174	420	421.5	0.917705	0.80277
SNP	DIL523	rs4934856	37811853	330	332	0.87664	0.03443
SNP	DIL848	rs1148273	38087185	176	172	0.666228	0.19824
SNP	DIL844	rs1208683	38097729	444	422	0.129888	0.09793
SNP	DIL845	rs1743811	38110048	182	176	0.522431	0.27494
SNP	DIL512	rs1148283	38131094	181	175.5	0.557112	0.26459
SNP	DIL797	rs1208567	38228522	139	142.5	0.678402	0.06357
SNP	DIL5028	rs13503	38243849	570	592	0.200994	0.53207
SNP	DIL801	rs1208606	38245073	172	176.5	0.631923	0.29332
SNP	DIL800	rs594594	38311729	443	419.5	0.104671	0.1657
SNP	DIL834	rs2800459	38610956	310	323.5	0.288472	0.77152
SNP	DIL298	rs2801949	42210749	378	392	0.31731	0.26395
SNP	DIL525	rs2801015	42223950	402	391.5	0.452966	1
SNP	DIL296	rs2801018	42236954	212	218.5	0.534025	0.05519
SNP	DIL297	rs2801020	42241336	387	398.5	0.415243	0.41528
SNP	DIL607	rs1255411	42249642	564	585.5	0.208906	0.81958
SNP	DIL335	rs2801951	42254837	562	579	0.317729	0.66735
SNP	DIL609	rs1255401	42259176	528	550	0.184624	0.80056
SNP	DIL527	rs1255404	42262031	394	383	0.426676	0.48441
SNP	DIL611	rs1255406	42263260	569	598	0.0935203	0.1322
SNP	DIL612	rs210278	42375689	259	269.5	0.365712	0.81155
SNP	DIL5086	rs787795	42576653	360	324.5	0.0053199	0.67243
SNP	DIL5040	rs1800858	42879974	460	469.5	0.53523	0.9433
SNP	DIL5097	rs2472738	42881094	563	572	0.594601	0.42201
SNP	DIL5068	rs2435352	42884695	558	560.5	0.881288	0.36784
SNP	DIL5042	rs1864404	42888396	461	464	0.843859	0.94014
SNP	DIL5104	rs741968	42895714	367	348	0.149758	0.2804
SNP	DIL5070	rs2472737	42899511	412	433.5	0.144192	0.3481
SNP	DIL5102	rs715106	42900757	337	354	0.201321	0.44024
SNP	DIL5071	rs2742237	42905329	334	350	0.226476	0.18773
SNP	DIL5046	rs2075913	42906374	411	425	0.336858	0.80368
SNP	DIL5069	rs2435355	42908839	467	451.5	0.302252	0.81762
SNP	DIL5031	rs1416226	43188213	493	443	0.0007807	1
SNP	DIL276	rs1147900	43678574	331	334	0.816424	0.33152
SNP	DIL270	rs1147902	43702897	361	354.5	0.62539	0.49953
SNP	DIL542	rs977754	44101425	155	150.5	0.603934	0.88658
STR	DIL10096	D10S604	44122913			0.0524784	0.65672
SNP	DIL580	rs1144480	44132927	374	361	0.333234	0.12744
SNP	DIL329	rs1147879	44134656	651	625	0.14135	0.36356
SNP	DIL187	rs1804429	44149847	13	12	0.683091	1
SNP	DIL5019	rs1065297	44149982	78	81.5	0.583498	1
SNP	DIL186	rs266093	44150214	314	306	0.517786	0.27846
SNP	DIL235	rs2839696	44150634	28	31	0.44606	1
SNP	DIL184	rs1029153	44151152	30	34.5	0.278599	1
SNP	DIL175	rs1801157	44152263	219	223	0.704828	0.15468
SNP	DIL5066	rs2297629	44155141	27	26	0.781511	1
SNP	DIL182	rs2839695	44157855	233	242.5	0.388277	0.59367
SNP	DIL183	rs2839694	44157998	251	264.5	0.24043	0.533
SNP	DIL218	rs10900032	44158573	146	148	0.816153	0.76903
SNP	DIL217	rs2839692	44158873	229	230.5	0.888878	0.42671
SNP	DIL214	rs11594377	44159046	187	197	0.313653	0.90767
SNP	DIL215	ss4020988	44159143	40	37	0.485499	1
SNP	DIL216	rs2839689	44159465	167	156.5	0.235232	0.69227
SNP	DIL213	rs2839688	44159888	168	173	0.590851	0.88712
SNP	DIL5092	rs3780891	44162719	246	239	0.521948	0.89382
SNP	DIL190	rs2839687	44164844	168	172	0.666228	0.07476
SNP	DIL177	rs17156287	44165000	70	70	1	0.44548
SNP	DIL181	rs2839686	44165461	219	225	0.571608	0.16247
SNP	DIL180	rs2839685	44165644	130	123	0.372067	0.63181
SNP	DIL225	rs2839684	44166207	139	137.5	0.856441	0.35627
SNP	DIL224	rs2839683	44166209	179	177.5	0.873493	0.10053
SNP	DIL223	rs2839682	44166341	135	135	1	0.34209
SNP	DIL222	ss28475597	44166479	227	221	0.568148	0.41669
SNP	DIL221	rs2839681	44167567	46	52.5	0.204559	0.63035
SNP	DIL220	rs2839680	44167636	255	256	0.929568	0.70475
SNP	DIL219	rs2839679	44167642	172	172.5	0.957064	0.07008
SNP	DIL327	rs1779383	44179363	190	198	0.42138	0.89949
SNP	DIL581	rs1253945	44195831	247	261.5	0.204769	0.0838
SNP	DIL331	rs1147921	44200876	207	192.5	0.139414	0.54108
SNP	DIL330	rs1147925	44202713	277	289	0.318149	0.26236
SNP	DIL326	rs1147941	44240410	309	308.5	0.967887	0.62645
SNP	DIL324	rs1147950	44245894	369	386.5	0.20808	1
