# Supplementary material for: Sequencing and association analysis of the type 1 diabetes – linked region on chromosome 10p12-q11
Source: BMC Genet. 2007 May 17;8:24. doi: 10.1186/1471-2156-8-24 (PMC1885446; doi:10.1186/1471-2156-8-24)
Supplement: Additional File 4 — Supplementary Table 4 [file 1471-2156-8-24-S4.xls]

## Sheet: Suppl Table 4
Supplementary Table 4
DIL#	rs# /ss#	position in NCBI34	polymorphism
DIL333	rs790760	30602672	[G/C]
DIL387	rs2689210	30639568	[G/A]
DIL388	rs2480295	30615780	[T/G]
DIL389	rs2689213	30643325	[G/A]
DIL391	rs2480285	30674697	[G/A]
DIL392	rs1041677	30673436	[C/T]
DIL3924	rs303426	30744385	[A/G]
DIL3925	ss48399014	30691225	[C/T]
DIL3926	rs945236	30690939	[A/G]
DIL3927	ss48399016	30690269	[A/G]
DIL3928	rs2247635	30679088	[A/G]
DIL3929	rs2247735	30678210	[C/T]
DIL393	rs303449	30730851	[C/T]
DIL3930	rs2244803	30681319	[C/T]
DIL3931	rs1762594	30679496	[C/T]
DIL3932	rs2489861	30675514	[C/T]
DIL3933	rs4749556	30674059	[G/T]
DIL3937	rs2252396	30662153	[C/T]
DIL3938	ss48399025	30660788	[A/C]
DIL3939	rs11818836	30645140	[A/G]
DIL3940	rs11816689	30644712	[C/G]
DIL3941	rs11816308	30644624	[A/G]
DIL3942	rs10826786	30644405	[A/G]
DIL3943	rs2489854	30643631	[C/T]
DIL3944	ss48399031	30633441	[AAATA/-]
DIL3945	rs1047991	30633232	[C/T]
DIL3946	rs1047988	30633142	[C/T]
DIL3947	ss48399034	30619624	[A/T]
DIL4157	rs12571612	30668236	[A/G]
DIL4158	ss48399036	30668131	[C/T]
DIL4159	rs2297039	30667374	[A/G]
DIL4160	rs2297043	30667143	[C/T]
DIL4161	rs2297044	30667118	[C/T]
DIL4162	rs2484293	30661028	[C/T]
DIL4163	rs10763784	30675987	[C/T]
DIL4164	rs1854466	30671729	[C/G]
DIL4165	rs12573842	30668357	[C/T]
DIL4383	ss48399044	30689542	[A/T]
DIL4384	rs2244787	30681585	[A/C]
DIL4385	rs2244800	30681383	[G/C/T]
DIL4386	rs12572092	30680365	[C/T]
DIL4387	ss48399048	30679883	[C/T]
DIL4388	rs2247633	30679162	[C/T]
DIL4389	rs2247736	30678205	[A/G]
DIL4390	rs11595829	30673884	[C/G]
DIL4391	rs12269306	30667780	[A/T]
DIL4392	rs11592078	30657573	[C/T]
DIL4393	rs7094285	30657567	[C/G]
DIL4401	rs2480280	30700098	[A/G]
DIL4402	rs2250714	30701402	[G/C]
DIL4403	rs1543725	30702879	[A/G]
DIL4404	rs2250569	30702920	[C/G]
DIL4405	rs10826798	30704910	[A/G]
DIL4406	rs303429	30712447	[C/T]
DIL4407	rs306583	30714063	[A/G]
DIL4408	rs694346	30715935	[C/T]
DIL4409	ss48399063	30721043	[C/G]
DIL4410	rs2065723	30724468	[A/T]
DIL4411	rs9338188	30725969	[C/G]
DIL4412	rs2771241	30725997	[C/T]
DIL4413	rs2265751	30694945	[C/T]
DIL4414	rs10826797	30694382	[A/C]
DIL4415	rs12782251	30694295	[C/G]
DIL4416	rs9299645	30693322	[C/T]
DIL4417	rs11008031	30693153	[G/A]
DIL4418	rs2243829	30689878	[A/T]
DIL4419	rs2489863	30689681	[C/T]
DIL4420	ss48399074	30688580	[A/G]
DIL4421	rs9787458	30687338	[A/G]
DIL4422	ss48399076	30686956	[C/T]
DIL4423	ss48399077	30686762	[C/T]
DIL4424	rs2244172	30686199	[C/T]
DIL4425	rs2244282	30685148	[C/T]
DIL4426	rs2480282	30683101	[C/T]
DIL4427	rs2244675	30682477	[G/A]
DIL4428	rs2244677	30682446	[C/T]
DIL4429	rs2265191	30682269	[A/C]
DIL4430	ss48399084	30682011	[A/C]
DIL4431	rs9417795	30681933	[C/G]
DIL4432	rs1754240	30681035	[G/A]
DIL4433	rs2247832	30677933	[G/A]
DIL4434	rs11008024	30677298	[C/G]
DIL4435	rs11008023	30677151	[G/T]
DIL4436	ss48399090	30677038	[CTG/-]
DIL4437	rs2489862	30676969	[C/T]
DIL4438	rs2480283	30676931	[C/G]
DIL4439	rs915231	30676411	[C/T]
DIL4440	rs11008022	30675287	[A/T]
DIL4441	rs11008018	30669198	[A/T]
DIL4443	rs4145002	30666069	[A/G]
DIL4444	rs7902162	30666006	[A/G]
DIL4445	rs10826794	30664804	[A/G]
DIL4446	rs1754243	30664214	[A/G]
DIL4447	ss48399100	30664054	[-/T]
DIL4448	ss48399101	30663535	[G/T]
DIL4449	ss48399102	30663009	[C/T]
DIL4450	rs12767454	30661722	[C/T]
DIL4451	ss48399104	30661644	[TTTG/-]
DIL4452	ss48399105	30661439	[A/C]
DIL4453	rs12771698	30659222	[A/G]
DIL4455	rs2297040	30667281	[C/T]
DIL4456	rs12572850	30668372	[A/G]
DIL4457	rs1963187	30671616	[A/T]
DIL4458	rs2297041	30667215	[C/T]
DIL4459	rs1042058	30732107	[C/T]
DIL4460	ss48399112	30689342	[CT/-]
DIL4461	ss48399113	30678944	[C/T]
DIL4462	rs12573834	30668228	[G/T]
DIL4463	rs12571610	30668207	[G/T]
DIL4464	rs2480292	30643601	[G/A]
DIL4465	rs12221163	30630009	[A/G]
DIL4654	rs7086452	30697750	[C/G]
DIL4655	rs2050392	30695509	[C/T]
DIL4656	rs9417797	30694587	[G/A]
DIL4657	rs2297042	30667178	[C/T]
DIL4658	rs7476284	30666740	[G/C]
DIL4659	ss48399123	30666675	[C/A]
DIL4660	rs1854467	30666667	[A/T]
DIL4661	rs1854468	30666457	[C/T]
DIL5072	rs303428	30743064	[G/A]
DIL5099	rs540994	30604232	[C/A]
DIL5100	rs639299	30612063	[G/A]
DIL5109	rs915230	30650104	[C/T]
DIL5193	rs4749554	30658534	[C/T]
DIL5194	ss48399134	30662037	[A/G]
DIL5195	ss48399135	30661815	[C/T]
DIL5282	ss48399136	30608699	[A/C]
DIL5283	ss48399137	30608681	[C/G]
DIL5284	ss48399138	30606471	[G/T]
DIL5285	ss48399139	30606408	[C/T]
DIL5286	ss48399140	30606398	[A/G]
DIL5363	rs2297045	30660843	[A/G]
DIL5364	rs7094026	30657408	[C/T]
DIL5365	rs2255854	30657325	[A/C]
DIL5366	rs7093966	30657152	[C/T]
DIL5367	rs10826792	30652652	[C/G]
DIL5368	ss48399146	30666543	[C/G]
DIL5369	rs4749555	30659752	[C/T]
DIL5370	rs2489858	30659751	[A/G]
DIL587	rs1781278	30679670	[A/C]
DIL5902	ss48399131	30606144	[TAAA/-]
DIL5919	ss48399149	30642626	[C/T]
DIL5920	rs2689212	30642603	[G/T]
DIL5921	rs3824709	30642521	[A/G]
DIL5922	rs3824710	30642465	[A/G]
DIL5929	rs2801447	30642875	[A/T]
DIL870	rs703055	30732256	[A/G]
