# Supplementary material for: Sequencing and association analysis of the type 1 diabetes – linked region on chromosome 10p12-q11
Source: BMC Genet. 2007 May 17;8:24. doi: 10.1186/1471-2156-8-24 (PMC1885446; doi:10.1186/1471-2156-8-24)
Supplement: Additional File 5 — Supplementary Table 5 [file 1471-2156-8-24-S5.xls]

## Sheet: Suppl Table 5
Supplementary Table 5
DIL#	rs# / ss#	NCBI34	Al1_Transmitted	Al1_Expected	PTDT	PHWE
DIL333	rs790760	30602672	304	313	0.471879	0.29311
DIL5099	rs540994	30604232	633	600.5	0.0607093	0.62823
DIL5902	ss48399131	30606143	276	270.5	0.636265	0.0467
DIL3947	ss48399034	30619624	112	95	0.0136395	0.08591
DIL4465	rs12221163	30630009	366	360.5	0.682054	0.79143
DIL3946	rs1047988	30633142	306	305.5	0.96773	0.08425
DIL3945	rs1047991	30633232	464	504	0.0117434	0.59271
DIL3944	ss48399031	30633440	308	292.5	0.199951	0.39524
DIL387	rs2689210	30639568	263	252	0.327107	0.01857
DIL5922	rs3824710	30642465	93	90.5	0.710156	0.42204
DIL5921	rs3824709	30642521	699	665.5	0.066287	0.33755
DIL389	rs2689213	30643325	263	253	0.373945	0.05223
DIL3943	rs2489854	30643631	318	324.5	0.609845	0.21245
DIL3942	rs10826786	30644405	407	403.5	0.805364	0.78595
DIL3941	rs11816308	30644624	411	408	0.833635	0.83695
DIL3940	rs11816689	30644712	252	248.5	0.753526	0.88332
DIL3939	rs11818836	30645140	640	600	0.0209213	0.87733
DIL5109	rs915230	30650104	638	607	0.0751683	0.23985
DIL5365	rs2255854	30657325	536	559.5	0.160015	0.07012
DIL4393	rs7094285	30657567	352	356	0.76432	0.60327
DIL4392	rs11592078	30657573	160	159.5	0.95535	0.06753
DIL3938	ss48399025	30660788	250	227	0.0308589	0.63298
DIL4162	rs2484293	30661028	216	221.5	0.601235	0.71834
DIL3937	rs2252396	30662153	225	223	0.849775	0.90667
DIL4446	rs1754243	30664214	229	226.5	0.81427	1
DIL4445	rs10826794	30664804	346	338	0.538301	0.42574
DIL4444	rs7902162	30666006	338	339	0.938775	0.63325
DIL4661	rs1854468	30666457	368	369.5	0.912126	0.72069
DIL4660	rs1854467	30666667	336	335.5	0.969206	0.54764
DIL4659	ss48399123	30666675	72	80.5	0.180314	0.7308
DIL4658	rs7476284	30666740	348	338.5	0.46525	0.39328
DIL4161	rs2297044	30667118	345	341	0.759349	0.88584
DIL4160	rs2297043	30667143	365	365	1	0.66761
DIL4657	rs2297042	30667178	126	142	0.0575841	0.80982
DIL4455	rs2297040	30667281	515	536	0.19957	0.90341
DIL4159	rs2297039	30667374	354	347	0.595119	1
DIL4391	rs12269306	30667780	319	320	0.936987	0.46923
DIL4158	ss48399036	30668131	71	58	0.0157768	1
DIL4463	rs12571610	30668207	366	360.5	0.682054	0.45487
DIL4157	rs12571612	30668236	374	375.5	0.912829	0.25532
DIL4164	rs1854466	30671729	340	326.5	0.290698	0.38675
DIL392	rs1041677	30673436	64	70	0.310494	0.32766
DIL4390	rs11595829	30673884	297	288	0.453255	0.86025
DIL4440	rs11008022	30675287	66	77	0.0762601	0.16475
DIL3932	rs2489861	30675514	357	359.5	0.852077	0.06632
DIL4163	rs10763784	30675987	387	402	0.290047	0.10176
DIL4438	rs2480283	30676931	62	67.5	0.343777	0.53727
DIL4437	rs2489862	30676969	69	72	0.617075	0.51766
DIL4435	rs11008023	30677151	289	275.5	0.250046	0.58267
DIL4433	rs2247832	30677933	331	336	0.699676	0.13346
DIL4389	rs2247736	30678205	328	333.5	0.670165	0.04454
DIL3929	rs2247735	30678210	191	181	0.293177	0.59541
DIL4388	rs2247633	30679162	346	350	0.762369	0.06195
DIL3931	rs1762594	30679496	357	358	0.940419	0.05369
DIL4387	ss48399048	30679883	72	66.5	0.340174	0.45597
DIL4386	rs12572092	30680365	61	68.5	0.200005	1
DIL3930	rs2244803	30681319	224	208	0.116665	0.89596
DIL4384	rs2244787	30681585	390	375	0.273322	0.44826
DIL4431	rs9417795	30681933	241	258.5	0.123731	0.10495
DIL4429	rs2265191	30682269	257	276.5	0.0972269	0.36895
DIL4427	rs2244675	30682477	600	593	0.684358	0.5087
DIL4426	rs2480282	30683101	386	383	0.828373	0.94354
DIL4425	rs2244282	30685148	196	183.5	0.191896	0.50662
DIL4422	ss48399076	30686956	259	266	0.543866	0.45744
DIL4420	ss48399074	30688580	75	68.5	0.266713	0.71549
DIL4460	ss48399112	30689341	208	208	1	1
DIL4383	ss48399044	30689542	292	314.5	0.0727705	1
DIL4419	rs2489863	30689681	228	227	0.925217	0.42399
DIL3927	ss48399016	30690269	29	27.5	0.68583	1
DIL3925	ss48399014	30691225	196	189.5	0.504283	0.72174
DIL4416	rs9299645	30693322	399	375.5	0.0863353	0.8364
DIL4415	rs12782251	30694295	338	350	0.364346	1
DIL4656	rs9417797	30694587	407	388	0.17253	0.94397
DIL4413	rs2265751	30694945	336	354.5	0.164661	1
DIL4655	rs2050392	30695509	405	386	0.171422	0.8863
DIL4654	rs7086452	30697750	397	386	0.428479	0.82998
DIL4401	rs2480280	30700098	344	360.5	0.219078	0.8834
DIL4402	rs2250714	30701402	362	380.5	0.17984	0.94679
DIL393	rs303449	30730851	524	533.5	0.560794	0.59217
DIL870	rs703055	30732256	620	592	0.103638	0.74338
DIL5072	rs303428	30743064	596	569	0.109433	0.95239
DIL3924	rs303426	30744385	541	569.5	0.0912318	0.9056
DIL871	rs8177029	30752504	232	225.5	0.540441	0.76613
DIL395	rs3034	30753901	269	284.5	0.193742	0.90723
